# Supplementary material for: Three-Month Follow-Up of the Post-COVID Syndrome after Admission to a Specialised Post-COVID Centre—A Prospective Study Focusing on Mental Health with Patient Reported Outcome Measures (PROMs)
Source: Int J Environ Res Public Health. 2024 Aug 16;21(8):1076. doi: 10.3390/ijerph21081076 (PMC11354797; doi:10.3390/ijerph21081076)
Supplement: Supplementary file 1 [file ijerph-21-01076-s001.zip]

Archive with 1 entries (1 files):
- ijerph-3144262-supplementary.pdf
